# Supplementary material for: In Silico Identification of Conserved ‘Fungal Islands’ in Human Septin9: Evidence for Atavistic Therapeutic Targets
Source: Int J Mol Sci. 2026 Jun 25;27(13):5743. doi: 10.3390/ijms27135743 (PMC13362331; doi:10.3390/ijms27135743)
Supplement: Supplementary file 1 [file ijms-27-05743-s001.zip]

Archive with 1 entries (1 files):
- ijms-4372835-supplementary.pdf
